# Supplementary material for: Trends in medical debt in the United States by imputed borrower race and ethnicity, 2016-2022
Source: Health Aff Sch. 2026 May 22;4(5):qxag091. doi: 10.1093/haschl/qxag091 (PMC13196874; doi:10.1093/haschl/qxag091)
Supplement: qxag091_Supplementary_Data [file qxag091_supplementary_data.zip]

Archive with 5 entries (5 files):
- 2026_04_HA_COI_Guadamuz.docx
- appendix_v2.docx
- coi_disclosure (1).docx
- coi_disclosure_HAS.docx
- coi_disclosure_Rodriguez_HAScholar.docx
